# Supplementary material for: Calcium-Alginate-Chitosan Nanoparticle as a Potential Solution for Pesticide Removal, a Computational Approach
Source: Polymers (Basel). 2023 Jul 12;15(14):3020. doi: 10.3390/polym15143020 (PMC10383139; doi:10.3390/polym15143020)
Supplement: Supplementary file 1 [file polymers-15-03020-s001.zip]

Archive with 1 entries (1 files):
- polymers-2450417-supplementary.pdf
